# Supplementary material for: Metabolic imaging across scales reveals distinct prostate cancer phenotypes
Source: Nat Commun. 2024 Jul 16;15:5980. doi: 10.1038/s41467-024-50362-5 (PMC11252279; doi:10.1038/s41467-024-50362-5)
Supplement: Supplementary file 5 — Source data [file 41467_2024_50362_MOESM5_ESM.xlsx]

## Sheet: Fig. 2b
Benign	Tumour	Benign	Tumour
0.5	33	0.8	7.65
0.6	37	0.9	8.75
1.8	69	2	10.49
1.9	70	2	15.52
0.5	21	1.1	11.5
0.3	19	1.1	5.99
0.2	22	1	14.47
0.5	26	1.2	14.36
0.5	47	1.1	16.17
1.5	68	1.7	39.55
0.2	15	0.6	9.46
0.4	36	0.7	24
0.5	31	0.5	8

## Sheet: Fig. 2c
Benign	Tumour	Benign	Tumour	Benign	Tumour
70.929	74.5106	94.572	121.88	14.6143	19.1942
82.0455	100.193	101.291	105.466	5.04465	12.8524
106.457	89.3758	134.755	92.1399	18.3069	17.4239
76.4484	114.431	101.931	125.748	16.2958	21.3405
91.1231	126.604	112.498	133.267	8.67815	16.1649
80.0529	145.222	101.333	149.713	16.693	11.416
72.321	128.09	96.4279	140.759	15.1297	19.0632
77.8215	144.287	96.0759	151.881	12.8863	19.0717
77.6856	114.988	98.3362	118.544	14.4875	20.3011
75.587	111.018	100.783	121.998	14.0693	23.6853
83.8014	87.4988	103.459	152.104	12.4046	20.5208
88.2175	140.457	111.668	144.801	18.3069	15.679
85.4117	103.804	113.882	114.07	13.7228	13.2116
92.4622	128.533	114.151	135.297	10.5287	20.3518
73.9104	151.232	93.5575	155.909	6.90365	17.0225
78.2677	128.451	104.357	141.155	14.8804	9.52737
76.0899	121.9	93.9381	128.315	12.8524	6.85717
82.0692	142.131	103.885	146.526	11.0991	13.1989
70.3373	153.183	93.7831	168.333	15.1635	16.5536
144.053	159.922	177.844	168.338	14.4411	21.3658
68.6825	162.013	86.9398	167.024	10.309	4.12782
126.983	125.805	169.311	138.248	11.5976	13.7059
115.739	100.492	142.887	105.781	14.8762	14.4284
132.233	164.813	167.384	169.911	18.89	17.538
127.426	135.64	169.901	149.055	15.0706	11.9863
138.46	146.677	170.938	154.397	12.1131	18.7379
119.794	126.506	151.638	130.418	10.2499	13.8453
121.109	152.824	161.479	167.939	11.6061	17.9732
113.044	109.452	139.561	115.212	15.5227	20.6941
119.014	142.052	150.65	146.446	12.1765	17.9436
112.387	122.174	149.849	134.257	13.52	16.4395
136.696	129.666	168.761	136.49	12.2356	11.9187
119.57	109.879	151.355	113.278	14.2213	15.848
93.2965	155.81	124.395	171.22	15.1128	13.7017
106.842	109.466	131.903	115.227	10.6259	8.6866
78.417	158.137	99.262	163.028	14.5678	13.389
88.9274	106.257	118.57	116.766	16.9887	4.08135
95.2208	106.912	117.557	112.539	15.6747	16.9127
72.8472		92.2117		16.8239
79.4534		105.938		14.6439
85.8418		105.978		8.86828
78.9585		99.9474		17.4577
115.356		153.808		13.0806
112.231		138.557		14.6016
116.882		147.952		12.9116
116.616		155.489		15.7592
117.342		144.867		15.1466
110.137		139.413		17.9225
102.714		136.953		14.9312
127.472		157.373		11.5174
111.192		140.749		12.7975
115.325		153.767		15.7381
122.617		151.379		15.8269
112.102		141.901		15.7086
103.709		138.278		11.6441
96.6918		119.373		14.3016
110.825		140.285		7.73597
76.5518		102.069		13.9256
104.375		128.858		8.98658
86.5996		109.62		8.86828
99.2963		132.395		14.5974
				14.2678

## Sheet: Fig. 2d
Epithelium	Stroma	Epithelium	Stroma
89.0142	10.9858	97.5347	2.46533
54.7739	45.2261	82.0842	17.9158
63.6741	36.3259	82.7837	17.2163
82.4994	17.5006	82.6767	17.3233
42.3077	57.6923	35.7554	64.2446
44.3432	55.6568	46.114	53.886
7.20469	92.7953	95.6339	4.36613
60.9836	39.0164	72.2641	27.7359
12.1027	87.8973	75.4006	24.5994
22.9129	77.0871	83.8923	16.1077
59.0259	40.9741	74.3051	25.6949
38.5645	61.4355	14.4974	85.5026
40.6404	59.3596	92.261	7.73905
56.9021	43.0979	70.0228	29.9772
4.52876	95.4712	49.2678	50.7322
41.8796	58.1204	45.765	54.235
53.5832	46.4168	76.9563	23.0437
28.9684	71.0316	22.2791	77.7209
12.9284	87.0716	95.2782	4.7218
44.7923	55.2077	85.6437	14.3563
57.418	42.582	37.9734	62.0266
69.5082	30.4918	81.3194	18.6806
45.0724	54.9276	67.4671	32.5329
70.2975	29.7025	74.2713	25.7287
6.16765	93.8324	58.2305	41.7695
37.8096	62.1904	69.1995	30.8005
13.6851	86.3149	82.5145	17.4855
7.02585	92.9742	2.53879	97.4612
79.6135	20.3865	63.4136	36.5864
43.6155	56.3845	78.5731	21.4269
59.0625	40.9375	85.1452	14.8548
40.7804	59.2196	78.1992	21.8008
69.4296	30.5704	84.3775	15.6225
27.9564	72.0436	39.7163	60.2837
88.8668	11.1332	78.8424	21.1576
1.47912	98.5209	71.7892	28.2108
2.08903	97.911	83.8509	16.1491
71.1051	28.8949	62.0035	37.9965
43.2948	56.7052
13.0698	86.9302
48.1182	51.8818
30.7841	69.2159
49.5155	50.4845
63.2523	36.7477
37.2055	62.7945
42.6273	57.3727
25.5788	74.4212
64.8986	35.1014
38.8229	61.1771
10.5282	89.4718
68.7356	31.2644
77.2886	22.7114
65.2429	34.7571
50.1076	49.8924
0.761974	99.238
43.3678	56.6322
38.2305	61.7695
42.7184	57.2816
15.4208	84.5792
5.71701	94.283
1.9544	98.0456

## Sheet: Fig. 2e
Epithelium	Stroma	Epithelium	Stroma
76.9314	112.213	87.2013	76.5583
94.0218	108.56	92.5562	118.376
140.223	129.288	79.7956	104.484
98.9125	104.95	126.124	125.372
124.828	100.167	131.919	134.616
116.156	86.5096	109.691	189.735
99.6535	93.2024	114.095	167.422
99.5631	92.5887	109.93	193.833
111.843	84.8292	110.563	126.525
96.6224	104.943	118.575	125.42
118.85	88.0671	64.0024	120.206
107.804	115.532	109.844	179.758
124.046	103.719	120.3	107.84
105.525	122.777	113.053	157.542
98.8043	88.3107	119.116	192.702
115.569	93.1446	104.229	178.081
97.704	90.1723	105.702	150.929
114.105	93.6648	153.309	139.744
97.2134	90.3528	164.147	172.518
185.446	170.241	163.777	172.9
99.3134	74.5662	167.59	166.459
173.915	104.707	142.016	134.479
129.571	156.203	109.196	102.366
175.722	159.046	175.322	164.499
174.886	104.917	155.056	143.053
175.119	96.7567	155.173	153.621
165.19	138.086	131.123	129.714
164.753	158.205	163.305	172.573
136.041	143.081	118.851	111.573
145.799	155.501	140.579	152.312
157.689	142.01	138.086	130.428
170.403	117.118	128.193	144.788
154.381	148.328	109.493	117.062
124.648	124.142	183.742	158.698
140.245	123.561	124.945	105.51
100.556	97.9677	161.769	164.287
121.494	115.646	101.95	131.582
129.399	105.714	117.046	108.032
99.8366	84.5867
111.738	100.138
119.679	92.2765
104.06	95.8345
160.316	87.2995
144.983	132.131
158.319	137.585
166.283	74.6939
128.434	161.299
138.457	140.37
141.941	131.964
159.783	122.964
139.759	111.74
160.199	97.3348
154.692	148.067
144.577	139.226
144.627	131.93
121.318	117.427
146.5	134.07
106.082	98.0559
137.643	120.073
114.753	104.486
140.578	124.213

## Sheet: Fig. 2f
Benign	Tumour
1787.67	2987.98
3290.59	2471.11
4038.18	5654.84
4132.85	6843.49
1364.32	3573.78
2321.08	3373.9
1464.35	2385.99
1931.24	3080.59
2003.94	3425.8
1639.52	2271.28
1957.29	5321.62

## Sheet: Fig. 2g
Benign	Tumour
1452.82	1239
1231.23	1380
1225.67	921.5
1210.46	788.7
1506.05	743.6
1348.25	1074
1363.43	845
1352.79	721
1316.49	1060
1236.06	763.1
1582.39	923.3
1245	581.5
1399	762

## Sheet: Fig. 2i
Benign	Tumour
0.0187186	0.0207988
0.0186781	0.0301512
0.0187934	0.0271579
0.0149748	0.0235183
0.0137259	0.0266031
0.0112151	0.0111996
0.0200445	0.0231064
0.0175647	0.0330964
0.0285228	0.0245285
0.0162621	0.0174353
0.0239839	0.0280065

## Sheet: Fig. 2j
Benign	Tumour
0.193334	0.1497
0.232062	0.4552
0.117917	0.5353
0.099824	0.2985
0.069567	0.1772
0.070598	0.3877
0.310358	0.5173
0.107045	0.3448
0.080877	0.6951
0.06593	0.6423
0.097453	0.2124

## Sheet: Fig. 2l
Benign	Tumour
133.699	535.77
164.295	301.674
715.776	3212.85
885.824	3042.49
924.488	362.399
1405.83	874.711
387.671	513.005
1560.39	2288.84
1112.88	2055.13
243.67	124.256
511.131	4444.13

## Sheet: Fig. 3c
Benign	Tumour	Benign	Tumour	Benign	Tumour	Benign	Tumour
12.7666	6.01947	0.698893	2.48454	55.151	670.091	996.636	1355.62
15.8798	6.6102	1.02482	2.48614	955.163	593.374	1351.73	910.01
10.3354	5.54746	1.68551	2.11451	2151.78	2468.03	132.07	591.904
2.12773	6.40132	1.54055	1.76753	1052.81	1740.48	565.149	591.904
5.52745	4.4507	1.62603	3.2526	488.828	2506.48	426.81	2151.06
5.30225	1.7416	1.5786	3.09944	503.087	2186.25	1214.83	2638.27
4.35597	1.66843	1.19662	2.03176	103.682	416.133	713.958	1179.59
7.87543	5.22992	1.49937	2.18181	869.003	1471.44	990.636	2109.09
4.37302	1.83898	0.594035	1.48863	532.93	2144.37	1228.68	1034.27
12.9308	8.07278	1.99078	1.69811	295.001	1776.06	539.558	1539.02
9.08987	9.37592	2.51942	2.69921	224.399	2798.61	1773.03	3441.22

[truncated: 7 more sheets: Fig. 3d, Fig. 5e, Fig. 6a, Fig. 6b, Fig. 7a, Raw_Metabolite_Data, Metabolite_Data_Description]
